# Supplementary material for: Conversion of Osteoclasts into Bone-Protective, Tumor-Suppressing Cells
Source: Cancers (Basel). 2021 Nov 9;13(22):5593. doi: 10.3390/cancers13225593 (PMC8615769; doi:10.3390/cancers13225593)
Supplement: Supplementary file 1 [file cancers-13-05593-s001.zip]

Archive with 1 entries (1 files):
- cancers-1415908-supplementary.pdf
